# Supplementary material for: The Use of Zebrafish Xenotransplant Assays to Analyze the Role of lncRNAs in Breast Cancer
Source: Front Oncol. 2021 May 27;11:687594. doi: 10.3389/fonc.2021.687594 (PMC8190406; doi:10.3389/fonc.2021.687594)
Supplement: Supplementary Table 1 — Growing scientific output of work on breast cancer modeling by xenotransplantation in zebrafish. [file Table_1.xlsx]

## Sheet: Hoja1
Number	Articles	Year	Reference
1	A Triple-Drug Nanotherapy to Target Breast Cancer Cells, Cancer Stem Cells, and Tumor Vasculature.	2021	[1]
2	Small Extracellular Vesicle-Mediated Hsp70 Intercellular Delivery Enhances Breast Cancer Adriamycin Resistance.	2021	[2]
3	Small Extracellular Vesicles Deliver TGF‐β1 and Promote Adriamycin Resistance in Breast Cancer Cells.	2021	[3]
4	Zebrafish as an in Vivo Screening Tool to Establish PARP Inhibitor Efficacy.	2021	[4]
5	Fulvestrant-Mediated Attenuation of the Innate Immune Response Decreases ER + Breast Cancer Growth In Vivo More Effectively than Tamoxifen.	2020	[5]
6	A Feed-Forward Loop between SorLA and HER3 Determines Heregulin Response and Neratinib Resistance.	2020	[6]
7	A Novel Zebrafish Model of Metastasis Identifies the HSD11b1 Inhibitor Adrenosterone as a Suppressor of Epithelial-Mesenchymal Transition and Metastatic Dissemination.	2020	[7]
8	An Isoflavone Derivative Potently Inhibits the Angiogenesis and Progression of Triple-Negative Breast Cancer by Targeting the MTA2/SerRS/VEGFA Pathway.	2020	[8]
9	Baohuoside i Suppresses Breast Cancer Metastasis by Downregulating the Tumor-Associated Macrophages/C-X-C Motif Chemokine Ligand 1 Pathway.	2020	[9]
10	Basal-Type Breast Cancer Stem Cells Over-Express Chromosomal Passenger Complex Proteins.	2020	[10]
11	Cyperenoic Acid, a Sesquiterpene Derivative from Croton Crassifolius, Inhibits Tumor Growth through Anti-Angiogenesis by Attenuating VEGFR2 Signal Pathway in Breast Cancer.	2020	[11]
12	Design, Synthesis and Biological Evaluation of Novel HDAC Inhibitors with Improved Pharmacokinetic Profile in Breast Cancer.	2020	[12]
13	Deubiquitinase Activity Profiling Identifies UCHL1 as a Candidate Oncoprotein That Promotes TGFβ-Induced Breast Cancer Metastasis.	2020	[13]
14	Enhancement of Breast Cancer Cell Aggressiveness by Lncrna H19 and Its Mir-675 Derivative: Insight into Shared and Different Actions.	2020	[14]
15	Fangjihuangqi Decoction Inhibits MDA-MB-231 Cell Invasion in Vitro and Decreases Tumor Growth and Metastasis in Triple-Negative Breast Cancer Xenografts Tumor Zebrafish Model.	2020	[15]
16	Fucoidan from Laminaria Japonica Exerts Antitumor Effects on Angiogenesis and Micrometastasis in Triple-Negative Breast Cancer Cells.	2020	[16]
17	Integrative Analysis of Transcriptional Profile Reveals LINC00052 as a Suppressor of Breast Cancer Cell Migration.	2020	[17]
18	Light-Triggered Cancer Cell Specific Targeting and Liposomal Drug Delivery in a Zebrafish Xenograft Model.	2020	[18]
19	LncMat2B Regulated by Severe Hypoxia Induces Cisplatin Resistance by Increasing DNA Damage Repair and Tumor-Initiating Population in Breast Cancer Cells.	2020	[19]
20	Long-Term in Vivo Imaging Reveals Tumor-Specific Dissemination and Captures Host Tumor Interaction in Zebrafish Xenografts.	2020	[20]
21	Preclinical Evaluation of Platinum-Loaded Hydroxyapatite Nanoparticles in an Embryonic Zebrafish Xenograft Model.	2020	[21]
22	Reactivation of BMP Signaling by Suboptimal Concentrations of MEK Inhibitor and FK506 Reduces Organ-Specific Breast Cancer Metastasis.	2020	[22]
23	Sanguisorba Officinalis L. Suppresses Triple-Negative Breast Cancer Metastasis by Inhibiting Late-Phase Autophagy via Hif-1α/Caveolin-1 Signaling.	2020	[23]
24	Synthesis of N-2(5H)-Furanonyl Sulfonyl Hydrazone Derivatives and Their Biological Evaluation in Vitro and in Vivo Activity against MCF-7 Breast Cancer Cells.	2020	[24]
25	The Apoptosis Inhibitor Bcl-XL Controls Breast Cancer Cell Migration through Mitochondria-Dependent Reactive Oxygen Species Production.	2020	[25]
26	TMBIM6/BI-1 Contributes to Cancer Progression through Assembly with MTORC2 and AKT Activation.	2020	[26]
27	Zebrafish Xenografts as a Fast Screening Platform for Bevacizumab Cancer Therapy.	2020	[27]
28	Zebrafish Xenografts Unveil Sensitivity to Olaparib beyond BRCA Status.	2020	[28]
29	ZeOncoTest: Refining and Automating the Zebrafish Xenograft Model for Drug Discovery in Cancer.	2020	[29]
30	ACE2 Inhibits Breast Cancer Angiogenesis via Suppressing the VEGFa/VEGFR2/ERK Pathway.	2019	[30]
31	Animal Models of Breast Cancer Bone Metastasis.	2019	[31]
32	Antitumor Activity of Abnormal Cannabidiol and Its Analog O-1602 in Taxol-Resistant Preclinical Models of Breast Cancer.	2019	[32]
33	Cancer-Associated Fibroblast-Derived Gremlin 1 Promotes Breast Cancer Progression.	2019	[33]
34	Combination Therapy of TGF-β Blockade and Commensal-Derived Probiotics Provides Enhanced Antitumor Immune Response and Tumor Suppression.	2019	[34]
35	Dasatinib Inhibition of CSRC Prevents the Migration and Metastasis of Canine Mammary Cancer Cells with Enhanced Wnt and HER Signalling.	2019	[35]
36	Development of a Liposomal Formulation of Acetyltanshinone IIA for Breast Cancer Therapy.	2019	[36]
37	Diverse and Cancer Type-Specific Roles of the P53 R248Q Gain-of-Function Mutation in Cancer Migration and Invasiveness.	2019	[37]
38	Exosomes as Drug Carriers for Cancer Therapy.	2019	[38]
39	GGA2 and RAB13 Promote Activity-Dependent Β1-Integrin Recycling.	2019	[39]
40	Gomisin M2 from Baizuan Suppresses Breast Cancer Stem Cell Proliferation in a Zebrafish Xenograft Model.	2019	[40]
41	HMGA1 Promotes Breast Cancer Angiogenesis Supporting the Stability, Nuclear Localization and Transcriptional Activity of FOXM1.	2019	[41]
42	IKKε Regulates the Breast Cancer Stem Cell Phenotype. Biochimica et Biophysica Acta - Molecular Cell Research.	2019	[42]
43	Microenvironment-Regulated LncRNA-HAL Is Able to Promote Stemness in Breast Cancer Cells.	2019	[43]
44	Network-Pharmacology-Based Identiﬁcation of Caveolin-1 as a Key Target of Oldenlandia Diffusa to Suppress Breast Cancer Metastasis.	2019	[44]
45	Nucleus-Enriched Ruthenium Polypyridine Complex Acts as a Potent Inhibitor to Suppress Triple-Negative Breast Cancer Metastasis In Vivo.	2019	[45]
46	Phosphorylation of NHERF1 S279 and S301 Differentially Regulates Breast Cancer Cell Phenotype and Metastatic	2019	[46]
47	Plasma Exosomes Stimulate Breast Cancer Metastasis through Surface Interactions and Activation of FAK Signaling.	2019	[47]
48	Porphyrin-Based Bridged Silsesquioxane Nanoparticles for Targeted Two-Photon Photodynamic Therapy of Zebrafish Xenografted with Human Tumor.	2019	[48]
49	Reduced Camptothecin Sensitivity of Estrogen Receptor-Positive Human Breast Cancer Cells Following Exposure to Di(2-Ethylhexyl)Phthalate (DEHP) Is Associated with DNA Methylation Changes.	2019	[49]
50	Sensitization and Synergistic Anti-Cancer Effects of Furanodiene Identified in Zebrafish Models.	2019	[50]
51	SMYD3 Promotes the Epithelial-Mesenchymal Transition in Breast Cancer.	2019	[51]
52	The Role of Clonal Communication and Heterogeneity in Breast Cancer.	2019	[52]
53	Tunneling Nanotubes, a Novel Mode of Tumor Cell-Macrophage Communication in Tumor Cell Invasion.	2019	[53]
54	Visualizing Engrafted Human Cancer and Therapy Responses in Immunodeficient Zebrafish.	2019	[54]
55	XIAOPI Formula Promotes Breast Cancer Chemosensitivity via Inhibiting CXCL1/HMGB1-Mediated Autophagy.	2019	[55]
56	Actein Inhibits the Proliferation and Adhesion of Human Breast Cancer Cells and Suppresses Migration in Vivo.	2018	[56]
57	Adipocytes Promote Early Steps of Breast Cancer Cell Dissemination via Interleukin-8.	2018	[57]
58	ALG3 Is Activated by Heat Shock Factor 2 and Promotes Breast Cancer Growth.	2018	[58]
59	Breast Cancer Metastasis to Liver and Lung Is Facilitated by Pit-1-CXCL12-CXCR4 Axis.	2018	[59]
60	Delivery of Mitochondriotropic Doxorubicin Derivatives Using Self-Assembling Hyaluronic Acid Nanocarriers in Doxorubicin-Resistant Breast Cancer.	2018	[60]
61	Global Transcriptional Analysis Identifies a Novel Role for SOX4 in Tumor-Induced Angiogenesis.	2018	[61]
62	Loss of PRP4K Drives Anoikis Resistance in Part by Dysregulation of Epidermal Growth Factor Receptor Endosomal Trafficking.	2018	[62]
63	MT4-MMP Modulates the Expression of MiRNAs in Breast Cancer Cells.	2018	[63]
64	Resistin Facilitates Breast Cancer Progression via TLR4- Mediated Induction of Mesenchymal Phenotypes and Stemness Properties.	2018	[64]
65	Synthesis and Characterization of PDMS-PMOXA-Based Polymersomes Sensitive to MMP-9 for Application in Breast Cancer.	2018	[65]
66	Tanshinone-IIA-Based Analogues of Imidazole Alkaloid Act as Potent Inhibitors to Block Breast Cancer Invasion and Metastasis in Vivo.	2018	[66]
67	The Natural Agent 4-Vinylphenol Targets Metastasis and Stemness Features in Breast Cancer Stem-like Cells.	2018	[67]
68	Towards Resolving the Pro-and Anti-Tumor Effects of the Aryl Hydrocarbon Receptor.	2018	[68]
69	A Zebrafish Model Discovers a Novel Mechanism of Stromal Fibroblast-Mediated Cancer Metastasis.	2017	[69]
70	Diallyl Trisulfides, a Natural Histone Deacetylase Inhibitor, Attenuate HIF-1α Synthesis, and Decreases Breast Cancer Metastasis.	2017	[70]
71	Discovery of a Small-Molecule Bromodomain-Containing Protein 4 (BRD4) Inhibitor That Induces AMP-Activated Protein Kinase-Modulated Autophagy-Associated Cell Death in Breast Cancer.	2017	[71]
72	Estradiol Promotes Breast Cancer Cell Migration via Recruitment and Activation of Neutrophils.	2017	[72]
73	Fishing for Cures: The AlLURE of Using Zebrafish to Develop Precision Oncology Therapies.	2017	[73]
74	Invasive Behavior of Human Breast Cancer Cells in Embryonic Zebrafish.	2017	[74]
75	Mechanistic Study of Bakuchiol-Induced Anti-Breast Cancer Stem Cell and in Vivo Anti-Metastasis Effects.	2017	[75]
76	Pharmacological Blockade of Cholesterol Trafficking by Cepharanthine in Endothelial Cells Suppresses Angiogenesis and Tumor Growth.	2017	[76]
77	Prominent Oncogenic Roles of EVI1 in Breast Carcinoma.	2017	[77]
78	Tissue Architectural Cues Drive Organ Targeting of Human Tumor Cells in Zebrafish.	2017	[78]
79	A Novel Cell-Penetrating Peptide Suppresses Breast Tumorigenesis by Inhibiting β-Catenin/LEF-1 Signaling.	2016	[79]
80	A Small Molecule Inhibitor of PDK1/PLCγ 31 Interaction Blocks Breast and Melanoma Cancer Cell Invasion.	2016	[80]
81	C-Myb Enhances Breast Cancer Invasion and Metastasis through the Wnt/β-Catenin/Axin2 Pathway.	2016	[81]
82	Development of a Patient-Derived Xenograft (PDX) of Breast Cancer Bone Metastasis in a Zebrafish Model.	2016	[82]
83	Estrogen Receptor a Promotes Breast Cancer by Reprogramming Choline Metabolism.	2016	[83]
84	Extracellular Visfatin-Promoted Malignant Behavior in Breast Cancer Is Mediated through c-Abl and STAT3 Activation.	2016	[84]
85	Inhibition of Signaling between Human CXCR4 and Zebrafish Ligands by the Small Molecule IT1t Impairs the Formation of Triple-Negative Breast Cancer Early Metastases in a Zebrafish Xenograft Model.	2016	[85]
86	Phytoestrogen Bakuchiol Exhibits in Vitro and in Vivo Anti-Breast Cancer Effects by Inducing S Phase Arrest and Apoptosis.	2016	[86]
87	Polyphosphazene Vesicles for Co-Delivery of Doxorubicin and Chloroquine with Enhanced Anticancer Efficacy by Drug Resistance Reversal.	2016	[87]
88	Potent Suppressive Effects of 1-Piperidinylimidazole Based Novel P2×7 Receptor Antagonists on Cancer Cell Migration and Invasion.	2016	[88]
89	Preclinical Evaluation of a Novel Orally Available SRC/Raf/VEGFR2 Inhibitor, SKLB646, in the Treatment of Triple-Negative Breast Cancer.	2016	[89]
90	PTEN Insufficiency Increases Breast Cancer Cell Metastasis in Vitro and in Vivo in a Xenograft Zebrafish Model.	2016	[90]
91	Rapid Discovery and Structure-Activity Relationships of Pyrazolopyrimidines That Potently Suppress Breast Cancer Cell Growth via SRC Kinase Inhibition with Exceptional Selectivity over ABL Kinase.	2016	[91]
92	Smad6 Determines BMP-Regulated Invasive Behaviour of Breast Cancer Cells in a Zebrafish Xenograft Model.	2016	[92]
93	Suppression of Breast Cancer Metastasis through the Inactivation of ADP-Ribosylation Factor 1.	2016	[93]
94	Synergistic Effects of A-B-C-Type Amphiphilic Copolymer on Reversal of Drug Resistance in MCF-7/ADRbreast Carcinoma.	2016	[94]
95	The Novel VEGF Receptor 2 Inhibitor YLL545 Inhibits Angiogenesis and Growth in Breast Cancer.	2016	[95]
96	﻿Model establishment of xenotransplantation of human breast cancer in zebrafish embryos	2016	[96]
97	An Inducible Transgene Reports Activation of Macrophages in Live Zebrafish Larvae.	2015	[97]
98	Cell Growth Density Modulates Cancer Cell Vascular Invasion via Hippo Pathway Activity and CXCR2 Signaling.	2015	[98]
99	Combining Genomic and Network Characteristics for Extended Capability in Predicting Synergistic Drugs for Cancer.	2015	[99]
100	Epigenetic Silencing of NKD2, a Major Component of Wnt Signaling, Promotes Breast Cancer Growth.	2015	[100]
101	Genetic Depletion and Pharmacological Targeting of Αv Integrin in Breast Cancer Cells Impairs Metastasis in Zebrafish and Mouse Xenograft Models.	2015	[101]
102	Molecular and Functional Interactions between AKT and SOX2 in Breast Carcinoma.	2015	[102]
103	Genome-Wide Profiling of AP-1-Regulated Transcription Provides Insights into the Invasiveness of Triple-Negative Breast Cancer.	2014	[103]
104	Control of Epithelial Cell Migration and Invasion by the IKKβ- and CK1α-Mediated Degradation of RAPGEF2.	2013	[104]
105	Effects of Vascular-Endothelial Protein Tyrosine Phosphatase Inhibition on Breast Cancer Vasculature and Metastatic Progression.	2013	[105]
106	Transforming Growth Factor-β Signalling Controls Human Breast Cancer Metastasis in a Zebrafish Xenograft Model.	2013	[106]
107	Automated Whole Animal Bio-Imaging Assay for Human Cancer Dissemination.	2012	[107]
108	ERβ1 Represses Basal-like Breast Cancer Epithelial to Mesenchymal Transition by Destabilizing EGFR.	2012	[108]
109	Increased Expression of CYP4Z1 Promotes Tumor Angiogenesis and Growth in Human Breast Cancer.	2012	[109]
110	Neutrophil-Mediated Experimental Metastasis Is Enhanced by VEGFR Inhibition in a Zebrafish Xenograft Model.	2012	[110]
111	Xenografts in Zebrafish Embryos as a Rapid Functional Assay for Breast Cancer Stem-like Cell Identification.	2011	[111]
112	Nanoparticle-Mediated Targeting of Phosphatidylinositol-3-Kinase Signaling Inhibits Angiogenesis.	2009	[112]
113	Catch of the day: zebrafish as a human cancer model	2008	[113]
114	Mammalian Tumor Xenografts Induce Neovascularization in Zebrafish Embryos	2007	[114]
	CITATION
	1. El-Sahli S, Hua K, Sulaiman A, Chambers J, Li L, et al. (2021) A triple-drug nanotherapy to target breast cancer cells, cancer stem cells, and tumor vasculature. Cell Death and Disease.
	2. Hu W, Xu Z, Zhu S, Sun W, Wang X, et al. (2021) Small extracellular vesicle-mediated Hsp70 intercellular delivery enhances breast cancer adriamycin resistance. Free Radical Biology and Medicine.
	3. Tan C, Sun W, Xu Z, Zhu S, Hu W, et al. (2021) Small Extracellular Vesicles Deliver TGF‐β1 and Promote Adriamycin Resistance in Breast Cancer Cells. Molecular Oncology.
	4. Vierstraete J, Fieuws C, Willaert A, Vral A, Claes KBM (2021) Zebrafish as an in vivo screening tool to establish PARP inhibitor efficacy. DNA Repair.
	5. Abrahamsson A, Rodriguez GV, Dabrosin C (2021) Fulvestrant-mediated attenuation of the innate immune response decreases ERþ breast cancer growth in vivo more effectively than tamoxifen. Cancer Research.
	6. Al-Akhrass H, Conway JRW, Poulsen ASA, Paatero I, Kaivola J, et al. (2020) A feed-forward loop between SorLA and HER3 determines heregulin response and neratinib resistance. bioRxiv.
	7. Nakayama J, Lu JW, Makinoshima H, Gong Z (2020) A novel zebrafish model of metastasis identifies the HSD11b1 inhibitor adrenosterone as a suppressor of epithelial-mesenchymal transition and metastatic dissemination. Molecular Cancer Research.
	8. Zhang X, Zou G, Li X, Wang L, Xie T, et al. (2020) An isoflavone derivative potently inhibits the angiogenesis and progression of triple-negative breast cancer by targeting the MTA2/SerRS/VEGFA pathway. Cancer Biology and Medicine.
	9. Wang S, Wang N, Huang X, Yang B, Zheng Y, et al. (2020) Baohuoside i suppresses breast cancer metastasis by downregulating the tumor-associated macrophages/C-X-C motif chemokine ligand 1 pathway. Phytomedicine.
	10. Schwarz-Cruz y Celis A, Ceballos-Cancino G, Vazquez-Santillan K, Espinosa M, Zampedri C, et al. (2020) Basal-Type Breast Cancer Stem Cells Over-Express Chromosomal Passenger Complex Proteins. Cells.
	11. Huang W, Liang Y, Chung HY, Wang G, Huang JJ, et al. (2020) Cyperenoic acid, a sesquiterpene derivative from Croton crassifolius, inhibits tumor growth through anti-angiogenesis by attenuating VEGFR2 signal pathway in breast cancer. Phytomedicine.
	12. Yao D, Li C, Jiang J, Huang J, Wang J, et al. (2020) Design, synthesis and biological evaluation of novel HDAC inhibitors with improved pharmacokinetic profile in breast cancer. European Journal of Medicinal Chemistry.
	13. Liu S, González-Prieto R, Zhang M, Geurink PP, Kooij R, et al. (2020) Deubiquitinase activity profiling identifies UCHL1 as a candidate oncoprotein that promotes TGFβ-induced breast cancer metastasis. Clinical Cancer Research.
	14. Peperstraete E, Lecerf C, Collette J, Vennin C, Raby L, et al. (2020) Enhancement of breast cancer cell aggressiveness by lncrna h19 and its mir-675 derivative: Insight into shared and different actions. Cancers.
	15. Guo Y, Fan Y, Pei X (2020) Fangjihuangqi Decoction inhibits MDA-MB-231 cell invasion in vitro and decreases tumor growth and metastasis in triple-negative breast cancer xenografts tumor zebrafish model. Cancer Medicine.
	16. Hsu WJ, Lin MH, Kuo TC, Chou CM, Mi FL, et al. (2020) Fucoidan from Laminaria japonica exerts antitumor effects on angiogenesis and micrometastasis in triple-negative breast cancer cells. International Journal of Biological Macromolecules.
	17. Sanchez-Lopez JM, Mandujano-Tinoco EA, Garcia-Venzor A, Lozada-Rodriguez LF, Zampedri C, et al. (2020) Integrative analysis of transcriptional profile reveals LINC00052 as a suppressor of breast cancer cell migration. Cancer Biomarkers.
	18. Kong L, Chen Q, Campbell F, Snaar-Jagalska E, Kros A (2020) Light-Triggered Cancer Cell Specific Targeting and Liposomal Drug Delivery in a Zebrafish Xenograft Model. Advanced Healthcare Materials.
	19. Garcia-Venzor A, Mandujano-Tinoco EA, Ruiz-Silvestre A, Sanchez JM, Lizarraga F, et al. (2020) LncMat2B regulated by severe hypoxia induces cisplatin resistance by increasing DNA damage repair and tumor-initiating population in breast cancer cells. Carcinogenesis.
	20. Asokan N, Daetwyler S, Bernas SN, Schmied C, Vogler S, et al. (2020) Long-term in vivo imaging reveals tumor-specific dissemination and captures host tumor interaction in zebrafish xenografts. Scientific Reports.
	21. Nadar RA, Asokan N, Degli Esposti L, Curci A, Barbanente A, et al. (2020) Preclinical evaluation of platinum-loaded hydroxyapatite nanoparticles in an embryonic zebrafish xenograft model. Nanoscale.
	22. Ren J, Wang Y, Ware T, Iaria J, ten Dijke P, et al. (2020) Reactivation of BMP signaling by suboptimal concentrations of MEK inhibitor and FK506 reduces organ-specific breast cancer metastasis. Cancer Letters.
	23. Wang N, Muhetaer G, Zhang X, Yang B, Wang C, et al. (2020) Sanguisorba officinalis L. Suppresses Triple-Negative Breast Cancer Metastasis by Inhibiting Late-Phase Autophagy via Hif-1α/Caveolin-1 Signaling. Frontiers in Pharmacology.
	24. Yang K, Yang JQ, Luo SH, Mei WJ, Lin JY, et al. (2020) Synthesis of N-2(5H)-furanonyl sulfonyl hydrazone derivatives and their biological evaluation in vitro and in vivo activity against MCF-7 breast cancer cells. Bioorganic Chemistry.
	25. Bessou M, Lopez J, Gadet R, Deygas M, Popgeorgiev N, et al. (2020) The apoptosis inhibitor Bcl-xL controls breast cancer cell migration through mitochondria-dependent reactive oxygen species production. Oncogene.
	26. Kim HK, Bhattarai KR, Junjappa RP, Ahn JH, Pagire SH, et al. (2020) TMBIM6/BI-1 contributes to cancer progression through assembly with mTORC2 and AKT activation. Nature Communications.
	27. Rebelo de Almeida C, Mendes RV, Pezzarossa A, Gago J, Carvalho C, et al. (2020) Zebrafish xenografts as a fast screening platform for bevacizumab cancer therapy. Communications Biology.
	28. Varanda AB, Martins-Logrado A, Ferreira MG, Fior R (2020) Zebrafish xenografts unveil sensitivity to olaparib beyond BRCA status. Cancers.
	29. Cornet C, Dyballa S, Terriente J, Di Giacomo V (2020) ZeOncoTest: Refining and automating the zebrafish xenograft model for drug discovery in cancer. Pharmaceuticals.
	30. Zhang Q, Lu S, Li T, Yu L, Zhang Y, et al. (2019) ACE2 inhibits breast cancer angiogenesis via suppressing the VEGFa/VEGFR2/ERK pathway. Journal of Experimental and Clinical Cancer Research.
	31. Tulotta C, Groenewoud A, Snaar-Jagalska BE, Ottewell P (2019) Animal models of breast cancer bone metastasis. Methods in Molecular Biology.
	32. Tomko A, O'Leary L, Trask H, Achenbach JC, Hall SR, et al. (2019) Antitumor activity of abnormal cannabidiol and its analog O-1602 in taxol-resistant preclinical models of breast cancer. Frontiers in Pharmacology.
	33. Ren J, Smid M, Iaria J, Salvatori DCF, Van Dam H, et al. (2019) Cancer-associated fibroblast-derived Gremlin 1 promotes breast cancer progression. Breast Cancer Research.
	34. Shi L, Sheng J, Wang M, Luo H, Zhu J, et al. (2019) Combination Therapy of TGF-β Blockade and Commensal-derived Probiotics Provides Enhanced Antitumor Immune Response and Tumor Suppression. Theranostics.
	35. Timmermans-Sprang EPM, Mestemaker HM, Steenlage RR, Mol JA (2019) Dasatinib inhibition of cSRC prevents the migration and metastasis of canine mammary cancer cells with enhanced Wnt and HER signalling. Veterinary and Comparative Oncology.
	36. Wang Q, Luo M, Wei N, Chang A, Luo KQ (2019) Development of a Liposomal Formulation of Acetyltanshinone IIA for Breast Cancer Therapy. Molecular Pharmaceutics.
	37. Olszewski MB, Pruszko M, Snaar-Jagalska E, Zylicz A, Zylicz M (2019) Diverse and cancer type-specific roles of the p53 R248Q gain-of-function mutation in cancer migration and invasiveness. International Journal of Oncology.
	38. Pullan JE, Confeld MI, Osborn JK, Kim J, Sarkar K, et al. (2019) Exosomes as Drug Carriers for Cancer Therapy. Molecular Pharmaceutics.
	39. Sahgal P, Alanko J, Icha J, Paatero I, Hamidi H, et al. (2019) GGA2 and RAB13 promote activity-dependent β1-integrin recycling. Journal of cell science.
	40. Yang Y, Hao E, Pan X, Tan D, Du Z, et al. (2019) Gomisin M2 from Baizuan suppresses breast cancer stem cell proliferation in a zebrafish xenograft model. Aging.
	41. Zanin R, Pegoraro S, Ros G, Ciani Y, Piazza S, et al. (2019) HMGA1 promotes breast cancer angiogenesis supporting the stability, nuclear localization and transcriptional activity of FOXM1. Journal of Experimental and Clinical Cancer Research.
	42. Orlova Z, Pruefer F, Castro-Oropeza R, Ordaz-Ramos A, Zampedri C, et al. (2019) IKKε regulates the breast cancer stem cell phenotype. Biochimica et Biophysica Acta - Molecular Cell Research.
	43. García-Venzor A, Mandujano-Tinoco EA, Lizarraga F, Zampedri C, Krötzsch E, et al. (2019) Microenvironment-regulated lncRNA-HAL is able to promote stemness in breast cancer cells. Biochimica et Biophysica Acta - Molecular Cell Research.
	44. Yang B, Wang N, Wang S, Li X, Zheng Y, et al. (2019) Network-pharmacology-based identiﬁcation of caveolin-1 as a key target of Oldenlandia diffusa to suppress breast cancer metastasis. Biomedicine and Pharmacotherapy.
	45. Zhao X, Li L, Yu G, Zhang S, Li Y, et al. (2019) Nucleus-enriched Ruthenium Polypyridine Complex Acts as a Potent Inhibitor to Suppress Triple-negative Breast Cancer Metastasis In vivo. Computational and Structural Biotechnology Journal.
	46. Greco MR, Bon E, Rubino R, Guerra L, Bernabe-Garcia M, et al. (2019) Phosphorylation of NHERF1 S279 and S301 differentially regulates breast cancer cell phenotype and metastatic organotropism. Biochimica et Biophysica Acta - Molecular Basis of Disease.
	47. Shtam T, Naryzhny S, Samsonov R, Karasik D, Mizgirev I, et al. (2019) Plasma exosomes stimulate breast cancer metastasis through surface interactions and activation of FAK signaling. Breast Cancer Research and Treatment.
	48. Dib S, Aggad D, Mauriello Jimenez C, Lakrafi A, Hery G, et al. (2019) Porphyrin-based bridged silsesquioxane nanoparticles for targeted two-photon photodynamic therapy of zebrafish xenografted with human tumor. Cancer Reports.
	49. Chou CK, Huang HW, Yang CF, Dahms HU, Liang SS, et al. (2019) Reduced camptothecin sensitivity of estrogen receptor-positive human breast cancer cells following exposure to di(2-ethylhexyl)phthalate (DEHP) is associated with DNA methylation changes. Environmental Toxicology.
	50. Zhu XY, Guo DW, Lao QC, Xu YQ, Meng ZK, et al. (2019) Sensitization and synergistic anti-cancer effects of Furanodiene identified in zebrafish models. Scientific Reports.
	51. Fenizia C, Bottino C, Corbetta S, Fittipaldi R, Floris P, et al. (2019) SMYD3 promotes the epithelial-mesenchymal transition in breast cancer. Nucleic Acids Research.
	52. Martín-Pardillos A, Valls Chiva Á, Bande Vargas G, Hurtado Blanco P, Piñeiro Cid R, et al. (2019) The role of clonal communication and heterogeneity in breast cancer. BMC Cancer.
	53. Hanna SJ, McCoy-Simandle K, Leung E, Genna A, Condeelis J, et al. (2019) Tunneling nanotubes, a novel mode of tumor cell-macrophage communication in tumor cell invasion. Journal of cell science.
	54. Yan C, Brunson DC, Tang Q, Do D, Iftimia NA, et al. (2019) Visualizing Engrafted Human Cancer and Therapy Responses in Immunodeficient Zebrafish. Cell.
	55. Wang N, Yang B, Muhetaer G, Wang S, Zheng Y, et al. (2019) XIAOPI formula promotes breast cancer chemosensitivity via inhibiting CXCL1/HMGB1-mediated autophagy. Biomedicine and Pharmacotherapy.
	56. Wu XX, Yue GGL, Dong JR, Lam CWK, Wong CK, et al. (2018) Actein Inhibits the Proliferation and Adhesion of Human Breast Cancer Cells and Suppresses Migration in vivo. Frontiers in Pharmacology.
	57. Vazquez Rodriguez G, Abrahamsson A, Jensen LDE, Dabrosin C (2018) Adipocytes Promote Early Steps of Breast Cancer Cell Dissemination via Interleukin-8. Frontiers in immunology.
	58. Yang Y, Zhou Y, Xiong X, Huang M, Ying X, et al. (2018) ALG3 is activated by heat shock factor 2 and promotes breast cancer growth. Medical Science Monitor.
	59. Martinez-Ordoñez A, Seoane S, Cabezas P, Eiro N, Sendon-Lago J, et al. (2018) Breast cancer metastasis to liver and lung is facilitated by Pit-1-CXCL12-CXCR4 axis. Oncogene.
	60. Liu Hn, Guo Nn, Guo Ww, Huang-Fu My, Vakili MR, et al. (2018) Delivery of mitochondriotropic doxorubicin derivatives using self-assembling hyaluronic acid nanocarriers in doxorubicin-resistant breast cancer. Acta Pharmacologica Sinica.
	61. Vervoort SJ, de Jong OG, Guy Roukens M, Frederiks CL, Vermeulen JF, et al. (2018) Global transcriptional analysis identifies a novel role for SOX4 in tumor-induced angiogenesis. eLife.
	62. Corkery DP, Clarke LE, Gebremeskel S, Salsman J, Pinder J, et al. (2018) Loss of PRP4K drives anoikis resistance in part by dysregulation of epidermal growth factor receptor endosomal trafficking. Oncogene.
	63. Cervantes-Garduño A, Zampedri C, Espinosa M, Maldonado V, Melendez-Zajgla J, et al. (2018) MT4-MMP Modulates the Expression of miRNAs in Breast Cancer Cells. Archives of Medical Research.
	64. Wang CH, Wang PJ, Hsieh YC, Lo S, Lee YC, et al. (2018) Resistin facilitates breast cancer progression via TLR4- mediated induction of mesenchymal phenotypes and stemness properties. Oncogene.
	65. Porta F, Ehrsam D, Lengerke C, Meyer Zu Schwabedissen HE (2018) Synthesis and Characterization of PDMS-PMOXA-Based Polymersomes Sensitive to MMP-9 for Application in Breast Cancer. Molecular Pharmaceutics.
	66. Wu Q, Zheng K, Huang X, Li L, Mei W (2018) Tanshinone-IIA-Based Analogues of Imidazole Alkaloid Act as Potent Inhibitors to Block Breast Cancer Invasion and Metastasis in Vivo. Journal of Medicinal Chemistry.
	67. Leung HW, Ko CH, Yue GGL, Herr I, Lau CBS (2018) The natural agent 4-vinylphenol targets metastasis and stemness features in breast cancer stem-like cells. Cancer Chemotherapy and Pharmacology.
	68. Narasimhan S, Zulick ES, Novikov O, Parks AJ, Schlezinger JJ, et al. (2018) Towards resolving the pro-and anti-tumor effects of the aryl hydrocarbon receptor. International Journal of Molecular Sciences.
	69. Liu C, Zhang Y, Lim S, Hosaka K, Yang Y, et al. (2017) A zebrafish model discovers a novel mechanism of stromal fibroblast-mediated cancer metastasis. Clinical Cancer Research.
	70. Z. W, Y. S, L. T, Y. L, Z. Z, et al. (2017) Diallyl trisulfides, a natural histone deacetylase inhibitor, attenuate HIF-1α synthesis, and decreases breast cancer metastasis. Molecular Carcinogenesis.
	71. Ouyang L, Zhang L, Liu J, Fu L, Yao D, et al. (2017) Discovery of a Small-Molecule Bromodomain-Containing Protein 4 (BRD4) Inhibitor That Induces AMP-Activated Protein Kinase-Modulated Autophagy-Associated Cell Death in Breast Cancer. Journal of Medicinal Chemistry.
	72. Rodriguez GV, Abrahamsson A, Jensen LDE, Dabrosin C (2017) Estradiol promotes breast cancer cell migration via recruitment and activation of neutrophils. Cancer Immunology Research.
	73. Astone M, Dankert EN, Alam SK, Hoeppner LH (2017) Fishing for cures: The alLURE of using zebrafish to develop precision oncology therapies. npj Precision Oncology.
	74. Ren J, Liu S, Cui C, Ten Dijke P (2017) Invasive behavior of human breast cancer cells in embryonic zebrafish. Journal of Visualized Experiments.
	75. Li L, Liu CC, Chen X, Xu S, Cortes-Manno SH, et al. (2017) Mechanistic study of bakuchiol-induced anti-breast cancer stem cell and in vivo anti-metastasis effects. Frontiers in Pharmacology.
	76. Lyu J, Yang EJ, Head SA, Ai N, Zhang B, et al. (2017) Pharmacological blockade of cholesterol trafficking by cepharanthine in endothelial cells suppresses angiogenesis and tumor growth. Cancer Letters.
	77. Wang H, Schaefer T, Konantz M, Braun M, Varga Z, et al. (2017) Prominent oncogenic roles of EVI1 in breast carcinoma. Cancer Research.
	78. Paul CD, Bishop K, Devine A, Paine EL, Staunton JR, et al. (2017) Tissue architectural cues drive organ targeting of human tumor cells in zebrafish. bioRxiv.
	79. Hsieh TH, Hsu CY, Tsai CF, Chiu CC, Liang SS, et al. (2016) A novel cell-penetrating peptide suppresses breast tumorigenesis by inhibiting β-catenin/LEF-1 signaling. Scientific Reports.
	80. Raimondi C, Calleja V, Ferro R, Fantin A, Riley AM, et al. (2016) A Small Molecule Inhibitor of PDK1/PLCγ 31 Interaction Blocks Breast and Melanoma Cancer Cell Invasion. Scientific Reports.
	81. Li Y, Jin K, Van Pelt GW, Van Dam H, Yu X, et al. (2016) c-Myb enhances breast cancer invasion and metastasis through the Wnt/β-catenin/Axin2 pathway. Cancer Research.
	82. Mercatali L, La Manna F, Groenewoud A, Casadei R, Recine F, et al. (2016) Development of a patient-derived xenograft (PDX) of breast cancer bone metastasis in a Zebrafish model. International Journal of Molecular Sciences.
	83. Jia M, Andreassen T, Jensen L, Bathen TF, Sinha I, et al. (2016) Estrogen receptor a promotes breast cancer by reprogramming choline metabolism. Cancer Research.
	84. Hung AC, Lo S, Hou MF, Lee YC, Tsai CH, et al. (2016) Extracellular visfatin-promoted malignant behavior in breast cancer is mediated through c-Abl and STAT3 activation. Clinical Cancer Research.
	85. Tulotta C, Stefanescu C, Beletkaia E, Bussmann J, Tarbashevich K, et al. (2016) Inhibition of signaling between human CXCR4 and zebrafish ligands by the small molecule IT1t impairs the formation of triple-negative breast cancer early metastases in a zebrafish xenograft model. DMM Disease Models and Mechanisms.
	86. Li L, Chen X, Liu CC, Lee LS, Man C, et al. (2016) Phytoestrogen bakuchiol exhibits in vitro and in vivo anti-breast cancer effects by inducing S phase arrest and apoptosis. Frontiers in Pharmacology.
	87. Xu J, Zhu X, Qiu L (2016) Polyphosphazene vesicles for co-delivery of doxorubicin and chloroquine with enhanced anticancer efficacy by drug resistance reversal. International Journal of Pharmaceutics.
	88. Park JH, Williams DR, Lee JH, Lee SD, Lee JH, et al. (2016) Potent suppressive effects of 1-piperidinylimidazole based novel p2×7 receptor antagonists on cancer cell migration and invasion. Journal of Medicinal Chemistry.
	89. Zheng MW, Zhang CH, Chen K, Huang M, Li YP, et al. (2016) Preclinical evaluation of a novel orally available SRC/Raf/VEGFR2 inhibitor, SKLB646, in the treatment of triple-negative breast cancer. Molecular Cancer Therapeutics.
	90. Chiang KC, Hsu SY, Lin SJ, Yeh CN, Pang JH, et al. (2016) PTEN insufficiency increases breast cancer cell metastasis in vitro and in vivo in a xenograft zebrafish model. Anticancer Research.
	91. Fraser C, Dawson JC, Dowling R, Houston DR, Weiss JT, et al. (2016) Rapid Discovery and Structure-Activity Relationships of Pyrazolopyrimidines That Potently Suppress Breast Cancer Cell Growth via SRC Kinase Inhibition with Exceptional Selectivity over ABL Kinase. Journal of Medicinal Chemistry.
	92. De Boeck M, Cui C, Mulder AA, Jost CR, Ikeno S, et al. (2016) Smad6 determines BMP-regulated invasive behaviour of breast cancer cells in a zebrafish xenograft model. Scientific Reports.
	93. Xie X, Tang SC, Cai Y, Pi W, Deng L, et al. (2016) Suppression of breast cancer metastasis through the inactivation of ADP-ribosylation factor 1. Oncotarget.
	94. Zhang L, Lu J, Qiu L (2016) Synergistic effects of A-B-C-type amphiphilic copolymer on reversal of drug resistance in MCF-7/ADRbreast carcinoma. International Journal of Nanomedicine.
	95. Zhang J, Liu C, Shi W, Yang L, Zhang Q, et al. (2016) The novel VEGF receptor 2 inhibitor YLL545 inhibits angiogenesis and growth in breast cancer. Oncotarget.
	96. Chen XQ, Han LW, Wang XM, Wang RC, Hou HR, et al. (2016) Model establishment of xenotransplantation of human breast cancer in zebrafish embryos. Chinese Pharmacological Bulletin.
	97. Sanderson LE, Chien AT, Astin JW, Crosier KE, Crosier PS, et al. (2015) An inducible transgene reports activation of macrophages in live zebrafish larvae. Developmental and Comparative Immunology.
	98. Sharif GM, Schmidt MO, Yi C, Hu Z, Haddad BR, et al. (2015) Cell growth density modulates cancer cell vascular invasion via Hippo pathway activity and CXCR2 signaling. Oncogene.
	99. Sun Y, Sheng Z, Ma C, Tang K, Zhu R, et al. (2015) Combining genomic and network characteristics for extended capability in predicting synergistic drugs for cancer. Nature Communications.
	100. Dong Y, Cao B, Zhang M, Han W, Herman JG, et al. (2015) Epigenetic silencing of NKD2, a major component of Wnt signaling, promotes breast cancer growth. Oncotarget.
	101. Li Y, Drabsch Y, Pujuguet P, Ren J, van Laar T, et al. (2015) Genetic depletion and pharmacological targeting of αv integrin in breast cancer cells impairs metastasis in zebrafish and mouse xenograft models. Breast Cancer Research.
	102. Schaefer T, Wang H, Mir P, Konantz M, Pereboom TC, et al. (2015) Molecular and functional interactions between AKT and SOX2 in breast carcinoma. Oncotarget.
	103. Zhao C, Qiao Y, Jonsson P, Wang J, Xu L, et al. (2014) Genome-wide profiling of AP-1-regulated transcription provides insights into the invasiveness of triple-negative breast cancer. Cancer Research.
	104. Magliozzi R, Low TY, Weijts BGMW, Cheng T, Spanjaard E, et al. (2013) Control of epithelial cell migration and invasion by the IKKβ- and CK1α-mediated degradation of RAPGEF2. Developmental Cell.
	105. Goel S, Gupta N, Walcott BP, Snuderl M, Kesler CT, et al. (2013) Effects of vascular-endothelial protein tyrosine phosphatase inhibition on breast cancer vasculature and metastatic progression. Journal of the National Cancer Institute.
	106. Drabsch Y, He S, Zhang L, Snaar-Jagalska BE, ten Dijke P (2013) Transforming growth factor-β signalling controls human breast cancer metastasis in a zebrafish xenograft model. Breast Cancer Research.
	107. Ghotra VPS, He S, de Bont H, van der Ent W, Spaink HP, et al. (2012) Automated whole animal bio-imaging assay for human cancer dissemination. PLoS ONE.
	108. Thomas C, Rajapaksa G, Nikolos F, Hao R, Katchy A, et al. (2012) ERβ1 represses basal-like breast cancer epithelial to mesenchymal transition by destabilizing EGFR. Breast Cancer Research.
	109. Yu W, Chai H, Li Y, Zhao H, Xie X, et al. (2012) Increased expression of CYP4Z1 promotes tumor angiogenesis and growth in human breast cancer. Toxicology and Applied Pharmacology.
	110. He S, Lamers GEM, Beenakker JWM, Cui C, Ghotra VPS, et al. (2012) Neutrophil-mediated experimental metastasis is enhanced by VEGFR inhibition in a zebrafish xenograft model. Journal of Pathology.
	111. Eguiara A, Holgado O, Beloqui I, Abalde L, Sanchez Y, et al. (2011) Xenografts in zebrafish embryos as a rapid functional assay for breast cancer stem-like cell identification. Cell Cycle.
	112. Harfouche R, Basu S, Soni S, Hentschel DM, Mashelkar RA, et al. (2009) Nanoparticle-mediated targeting of phosphatidylinositol-3-kinase signaling inhibits angiogenesis. Angiogenesis.
	113. Stoletov K, Klemke R (2008) Catch of the day: Zebrafish as a human cancer model. Oncogene.
	114. Nicoli S, Ribatti D, Cotelli F, Presta M (2007) Mammalian tumor xenografts induce neovascularization in zebrafish embryos. Cancer Research.
